# Supplementary material for: A heterozygous variant in the human cardiac miR-133 gene, MIR133A2, alters miRNA duplex processing and strand abundance
Source: BMC Genet. 2013 Mar 6;14:18. doi: 10.1186/1471-2156-14-18 (PMC3599331; doi:10.1186/1471-2156-14-18)
Supplement: Additional file 5: Table S5 — TargetScan outputs for human miR-133a-3p and miR-133a-5p (from Figure 2C) that were used as inputs for Ingenuity Pathway Analysis. [file 1471-2156-14-18-S5.xlsx]

## Sheet: Sheet1
	Targetscan predicted mRNA targets
	miR-133a-2-3p		miR-133a-2-5p
	seed TGGTCCC	seed TTGGTCC	seed GCTGGTA
	ABCA3	AAK1	ACVR2A
	ABCC9	ABCA2	ACVR2B
	ABL2	ABCC1	ADAMTS5
	ACAN	ABCG4	ADCY1
	ACAT2	ABL2	AEBP2
	ACSL4	ACAT2	AFF1
	ACVR1B	ACTR1A	AHCYL2
	ADCY6	ADAMTS19	AKAP11
	ADCYAP1	ADAMTS5	AKAP5
	ADORA1	ADCY6	AMMECR1
	ADPRHL2	ADCYAP1	ANK1
	AFAP1	ADPRHL2	ANKRD13A
	AFAP1L2	AFAP1	ANKRD13B
	AGBL5	AFTPH	ANKRD28
	AGK	AGK	ANKRD54
	AGRP	AGRP	AP1G2
	ALDH5A1	AK2	ARFGEF2
	ALS2CR13	ALDH5A1	ARHGEF3
	ANGPTL4	ALS2CR13	ARL5B
	ANKRD12	ANK2	ARNT2
	ANKRD28	ANKRD12	ARRB1
	ANKRD46	ANKRD28	ARRDC3
	ANKRD52	ANKRD46	ATG3
	APPL2	ANKRD52	ATG4A
	AQP1	AP2M1	ATP11C
	ARFIP2	APPL2	ATP1A2
	ARHGAP12	AQP1	ATP6V1A
	ARHGDIA	ARFIP2	ATP7B
	ARHGEF2	ARHGAP12	ATP8A1
	ASH1L	ARHGAP24	BAZ1B
	ATOH8	ARHGDIA	BAZ2B
	AZIN1	ARL3	BLCAP
	BACH1	ARPC5	BTBD12
	BAHD1	ARPP-21	BVES
	BAZ2A	ARSJ	C10orf54
	BCL2L1	ASB1	C10orf72
	BCL2L2	ASH1L	C15orf17
	BCL3	ATOX1	C17orf39
	BCORL1	ATP6AP2	C17orf85
	BEST3	ATP7B	C20orf108
	BICC1	ATRX	C20orf77
	BRD4	AXUD1	C9orf5
	BRUNOL4	B3GALNT1	CALN1
	BRUNOL6	BAZ2A	CASP3
	BTBD3	BCL11A	CBX2
	C10orf46	BCL2L1	CCDC88A
	C11orf9	BCL2L2	CCND3
	C14orf43	BCORL1	CHST10
	C16orf5	BHLHB3	CLN5
	C20orf117	BICC1	CLNS1A
	C20orf194	BRD4	CLOCK
	C5orf25	BRUNOL4	CNOT8
	CACNG4	BRUNOL6	COQ9
	CALM1	BSDC1	CORIN
	CALML4	BTBD3	CREBZF
	CAMKK2	C10orf46	CRKRS
	CAND1	C11orf58	CTDSPL2
	CAPN5	C11orf9	CUL5
	CASC3	C14orf147	DACH1
	CAV2	C16orf5	DCP1A
	CCBL2	C1QL1	DCUN1D4
	CCDC117	C20orf11	DDX3X
	CCL22	C20orf194	DDX3Y
	CD300LB	C20orf20	DEK
	CD34	C2orf69	DENND1A
	CD47	C3orf21	DHTKD1
	CDC2L5	C4orf16	DIP2C
	CDC42	C4orf34	DLG3
	CDR2L	C5orf25	DMXL2
	CECR6	C9orf58	DTX4
	CGGBP1	CALM1	EBF1
	CHD3	CAP1	EBF2
	CLTA	CAPN5	EDC3
	CLTC	CASC3	EFR3A
	CMPK1	CCBL2	EID1
	CNNM4	CCDC117	EIF2C1
	CNOT1	CD47	EIF2C4
	CNP	CDC2L5	EIF3J
	COL5A3	CDCA8	EIF4EBP1
	COL6A3	CDK5R1	ELAVL1
	CORO1B	CECR6	ELF2
	CORO1C	CEP27	ELL2
	CPNE3	CHD2	ELOF1
	CREB5	CHP	EN2
	CREBZF	CKAP4	EPB41
	CRK	CLCN6	EPHA8
	CRTAM	CLTA	ERBB4
	CSF2	CMPK1	ESR1
	CTBP2	CMTM6	ESRRG
	CTF8	CNN2	FAM116A
	CTNND1	CNNM2	FAM152A
	CYLD	CNNM4	FAM63B
	DAAM2	CNOT1	FAM84A
	DAPK2	CNP	FBXO36
	DCAKD	COL1A1	FEM1C
	DCLRE1A	COL5A3	FERMT2
	DDX3X	CORO1C	FOSL2
	DDX3Y	CPNE3	FOXP4
	DLG5	CREB5	FRS2
	DLST	CRK	FYCO1
	DNAL1	CRTAM	GARNL4
	DNM2	CSNK1G1	GATAD2A
	DOCK8	CSNK1G3	GATAD2B
	DOLPP1	CTBP2	GDF6
	DOT1L	CTGF	GJC1
	EDEM1	CUX2	GPATCH8
	EDEM3	CXorf39	GPHN
	EFEMP1	CYLD	GRID1
	EIF5A	DBNL	GRSF1
	ELAVL1	DCLRE1A	H2AFX
	ELF2	DCP1A	H3F3B
	ENPEP	DCUN1D4	H6PD
	ENTPD7	DDX3X	hCG_1651889
	EPHA7	DIAPH2	HDAC4
	EPS15	DLGAP3	HECTD2
	EVI1	DNAJB1	HIF1A
	FAM118A	DOLPP1	HIF1AN
	FAM119B	DOT1L	HISPPD2A
	FAM130A1	DUSP5	HMG2L1
	FAM13A1	DYNC1LI2	HTRA2
	FAM160B1	E2F7	IER5L
	FAM43B	EDEM1	IGF2BP1
	FAM46A	EEF1A1	IGFBP2
	FAM73B	EFNA4	IKZF1
	FBXL2	EGFR	INA
	FGF1	EIF2C1	ING1
	FGFR1	EIF4A1	IPO8
	FKBP2	ELAVL1	IQSEC1
	FKBP5	ELF2	ISOC1
	FLJ20309	ELF3	JARID1A
	FLOT2	ELMO1	JARID1C
	FOSL2	ENC1	JARID2
	FOXC1	ENPEP	JAZF1
	FOXL2	EPB41	JHDM1D
	FOXP4	EPHA7	JOSD1
	FRS2	EPHB4	KANK1
	FURIN	EPS15	KCNJ1
	GABARAPL1	EVI1	KCNMA1
	GAPVD1	EXDL2	KIAA0317
	GARNL4	EYA1	KIAA0888
	GCH1	EYA4	KIAA1712
	GDI2	FAM119B	KIAA1853
	GLI3	FAM13A1	KIF26A
	GLT8D3	FAM160B1	KLF11
	GNAI3	FAM19A5	KLF12
	GPM6A	FAM43B	KLHL18
	GRIK3	FAM46A	LAPTM4A
	GRM5	FAM46C	LIMCH1
	GZF1	FAM57A	LIMK1
	HIC2	FAM62A	LMO3
	HPCAL4	FAM62B	LOC137886
	HS2ST1	FAM73A	LRRTM4
	HSPA13	FARP1	LSM14A
	IFIT2	FBN1	LYPLA1
	IGF1R	FBN2	MAP2K3
	IHPK1	FBXL19	MAPK6
	INSR	FBXL2	MAPRE1
	KAT2A	FBXW11	MARCKS
	KCNA1	FGF1	MGAT5B
	KCNMB2	FGFR1	MIER2
	KCTD15	FOXC1	MKLN1
	KCTD20	FOXG1	NBR1
	KIAA0256	FOXK2	NDST2
	KIAA0265	FOXL2	NELF
	KIAA0317	FOXN3	NEUROD1
	KIAA0323	FOXP1	NFAT5
	KIAA0430	FOXP4	NFIB
	KIAA0831	FOXQ1	NLGN2
	KIAA1045	FSCN1	NMT1
	KIAA1147	FTL	NMT2
	KIAA1602	FURIN	NOVA1
	KIAA1853	GABARAPL1	NR1D2
	KIAA2018	GABBR2	NR3C1
	KIF3C	GALNTL1	NSFL1C
	KLHDC5	GAS2	NTRK2
	KLHL9	GCH1	NUTF2
	KPNA6	GCLC	PAPD5
	LAMB3	GDI1	PAPPA
	LANCL2	GDI2	PCDH9
	LARP6	GLRA2	PCGF3
	LASP1	GLS	PCNX
	LASS2	GLT8D3	PDE7B
	LDLRAP1	GNB4	PDIK1L
	LHFP	GPM6A	PDK1
	LHX5	GRM5	PDLIM5
	LOC116236	GRM7	PEX19
	LPGAT1	GZF1	PHF2
	LPIN2	HIC2	PHF21A
	LUZP1	HIVEP2	PHF5A
	LYPLA1	HLF	PIK3R1
	MAML1	HLTF	PLEKHM1
	MAML3	HOXA9	PLLP
	MARCH9	HOXD1	PLXNA4
	MCL1	HS2ST1	POLS
	MED12L	ICK	PPARD
	MEIS1	ID4	PPARGC1A
	MEIS2	IDH1	PPFIBP1
	MINK1	IFIT2	PPP2R2C
	MLH3	IGF1R	PPT1
	MLLT3	INSR	ProSAPiP1
	MLXIP	IQGAP2	PRPF40A
	MMP14	IRF2	PSD2
	MMP15	JAZF1	PSEN1
	MOBKL1A	JHDM1D	PTGFRN
	MRC2	JUP	PTK2
	MSN	KCNA1	PTP4A2
	MYCBP2	KCNJ12	PTPN11
	MYH9	KCTD15	RAB22A
	NAT11	KCTD20	RAB3GAP1
	NCOA5	KIAA0232	RABL2A
	NDRG1	KIAA0265	RALGPS1
	NECAP2	KIAA0430	RALY
	NFAT5	KIAA0831	RARA
	NIPA1	KIAA1024	RB1CC1
	NIPA2	KIAA1045	RBBP4
	NKX2-2	KIAA1147	RBED1
	NNAT	KIAA1219	RBM27
	NPTX1	KIAA1429	RCAN2
	NTRK3	KIAA1522	RCOR3
	NUMA1	KIAA1549	RELN
	NUP153	KIAA1602	RHBDD1
	NUP160	KIAA1688	RHOC
	ODC1	KIF21A	RIMS4
	OSBPL8	KIF3C	RLBP1L1
	OTX1	KLHDC5	RMND5A
	PAN3	KLHL9	RNF144A
	PAPPA	KPNA6	RNF19A
	PAPSS1	LAMB3	RNF38
	PDE8B	LANCL2	ROCK2
	PDZD3	LARP1	ROD1
	PEX5L	LARP6	SAMD12
	PFAS	LASP1	SAPS3
	PFKFB3	LASS2	SCN1A
	PI4K2B	LDLRAP1	SCRN1
	PITPNB	LETMD1	SELI
	PITPNM2	LHFP	SENP1
	PITX3	LHX5	SENP7
	PLAGL2	LIN28B	SEPT11
	PLK3	LIN7C	SERTAD4
	PML	LOC162073	SEZ6L2
	POU4F1	LOXL4	SFRS6
	PPP1R9B	LPGAT1	SFRS8
	PPP2CA	LRRC2	SGTA
	PPP2CB	LRRC7	SH2B3
	PPP2R5D	LRRFIP1	SH3GL2
	PRDM16	LTBP1	SH3GLB1
	PREX1	LZTS2	SHANK2
	PRRT2	MAEA	SHROOM4
	PRRX1	MAFG	SIM1
	PTBP1	MAML1	SIM2
	PTBP2	MAML3	SIRT1
	PTHR1	MAN1A2	SLC16A2
	PTPRD	MAP3K3	SLC23A2
	PTPRK	MCL1	SLC25A44
	PTPRO	MECP2	SLC35F1
	PTPRZ1	MED12L	SLC36A2
	PURB	MEIS1	SLC39A11
	QKI	MEIS2	SLC4A8
	RAB14	MKL2	SMAD2
	RAB3IP	MLL3	SMCR7
	RAG1	MLLT3	SNAP25
	RAG1AP1	MLXIP	SNCB
	RANBP2	MMP14	SNX30
	RAP2C	MMP15	SNX33
	RAPGEF6	MRC2	SOCS5
	RAPH1	MSN	SOCS6
	RASGRP3	MTMR4	SOX5
	RAVER1	MTX3	SPEG
	RB1CC1	MYH9	SPTB
	RBBP4	MYO9B	SRGAP3
	RBMX	NAGS	ST8SIA4
	RBMXL2	NAT11	STAG1
	RBPJ	NCAM2	STRBP
	RCE1	NDRG1	SULF1
	RCL1	NEBL	SUV420H1
	RFC1	NFAT5	SV2A
	RIMS1	NFIB	TAOK1
	RNF126	NIPA1	tcag7.1228
	RNF44	NIPA2	TCEAL3
	ROD1	NKX2-2	TCEAL5
	RP11-68I18.1	NLE1	TCEAL6
	RRP15	NMT1	TCEAL8
	RTN4RL1	NRIP3	TCF12
	SACM1L	NUP153	TCF4
	SASH1	NUP160	THAP11
	SCN1A	NUS1	THEX1
	SCN2B	PAN3	THRB
	SDCCAG3	PAPD5	TJP1
	SEC24A	PARD6G	TMED5
	SEC61B	PCLO	TMEM144
	SENP1	PDE8B	TMTC4
	SEPT8	PDIK1L	TNFSF4
	SETD8	PEX5L	TNRC6B
	SFRS12	PFAS	TOX
	SFRS2	PFKFB3	TP53INP2
	SFXN2	PFN2	TRPS1
	SFXN5	PGAP1	TSHZ3
	SGK1	PHTF2	TTLL12
	SGK269	PIK3C2A	TULP4
	SGMS2	PIP4K2B	UBE2R2
	SGTB	PIP5K3	UBP1
	SHISA5	PITPNB	UHRF1BP1
	SLAIN2	PITPNM2	UNC5D
	SLC19A2	PKNOX1	USP47
	SLC1A2	PLXNA2	VANGL1
	SLC25A25	PML	VDAC2
	SLC2A12	POU4F1	VEZF1
	SLC30A7	PPFIA3	VIM
	SLC41A1	PPM1H	VSTM2L
	SLC4A8	PPP1R9B	WDR45L
	SLC6A1	PPP2CA	WDR55
	SLC7A8	PPP2CB	WWC1
	SLMO2	PPP2R2D	XRN1
	SMARCD1	PPP2R4	YIPF5
	SMEK1	PPP2R5D	YPEL4
	SMEK2	PPP2R5E	ZBTB8
	SMPD3	PRDM1	ZC3H6
	SNRK	PRDM16	ZCCHC14
	SNX1	PREX1	ZER1
	SNX18	PRKAB1	ZFP36L2
	SNX30	ProSAPiP1	ZFPM2
	SNX33	PRRT2	ZNF275
	SOBP	PRRX1	ZNF292
	SOCS5	PSD3	ZNF385A
	SOLH	PTBP1	ZNF607
	SOX11	PTBP2	ZNF609
	SOX13	PTHR1	ZNF704
	SOX4	PTPRD	ZNF746
	SP3	PTPRK	ZNFX1
	SPECC1	PTPRO	ZRANB1
	SRGAP2	PTPRT
	SRPK1	PTPRZ1
	ST13	PURB
	STK3	PWWP2B
	STOM	QKI
	STX1A	RAB30
	STX5	RAB34
	SUPT16H	RAB5C
	SV2A	RAG1AP1
	SVOP	RAP2C
	SYNPO2L	RAPH1
	SYT1	RARB
	SYT2	RAVER1
	TAGLN2	RB1CC1
	TBPL1	RBM23
	TCF7	RBMX
	TCTE3	RBMXL2
	TFAP2D	RBPJ
	TFE3	RCE1
	TGFBR1	RCL1
	TGIF2	RFFL
	THRAP3	RICTOR
	THUMPD3	RIMS1
	TIMM17A	RIPK5
	TIMM8A	ROD1
	TK2	RP11-68I18.1
	TMEM128	RRP15
	TMEM167A	RTN4RL1
	TMEM220	SACM1L
	TNK2	SAPS3
	TNNI1	SCN2B
	TPI1	SCOC
	TRAM1	SEC61B
	TRAM2	SF3B4
	TRHDE	SFXN2
	TRIM56	SFXN5
	TSEN15	SGCD
	TTBK1	SGK1
	TTYH3	SGK269
	TXLNA	SGMS2
	UBA2	SGPP1
	UBE2Q1	SGSM1
	UNC13A	SGTB
	UNK	SH3PXD2B
	USP20	SHISA5
	USP32	SIRT1
	USP6	SIX5
	VAMP2	SLC25A36
	VAPB	SLC25A39
	VAT1	SLC27A4
	VAV3	SLC30A7
	VCP	SLC39A1
	VKORC1	SLC41A1
	VPS54	SLC4A8
	WASF2	SLC6A1
	WHSC2	SLC6A6
	WIPI2	SLC7A2
	XIRP1	SLC7A8
	XPO4	SLC8A2
	YES1	SLMO2
	YPEL2	SMARCD1
	ZBTB7B	SMPD4
	ZC3H10	SNRK
	ZC3H11A	SNX1
	ZHX3	SNX15
	ZNF131	SNX30
	ZNF280C	SOBP
	ZNF354A	SOLH
	ZNF362	SORBS3
	ZNF385A	SOX4
	ZNF436	SP1
	ZNF740	SP3
		SPOPL
		SPRN
		SPRY4
		SPTBN1
		SPTLC2
		SPTY2D1
		SRGAP3
		STARD13
		STOM
		STX5
		STXBP6
		SUPT16H
		SV2A
		SVOP
		SYAP1
		SYNPO2L
		SYT1
		SYT2
		SYT9
		TAGLN2
		TBL1X
		TBPL1
		TEAD1
		TET3
		TFAP2D
		TFE3
		TGFBR1
		TGOLN2
		THNSL1
		THRAP3
		TIMM17A
		TM9SF3
		TMEM110
		TMEM123
		TMEM128
		TMEM167A
		TMEM170B
		TMEM200B
		TMEM220
		TNFRSF10B
		TNRC6B
		TPM4
		TRAM2
		TRHDE
		TRIM55
		TRIM56
		TTPAL
		TTYH3
		TUBB1
		TULP4
		TXLNA
		TXNDC5
		UBA2
		UBE2Q1
		UBE2Z
		UBFD1
		UBXD7
		UBXD8
		UNC13A
		UNK
		UNKL
		USP32
		USP6
		VAMP2
		VAMP3
		VAPB
		VAT1
		VKORC1
		VPS54
		WASF2
		WIPF2
		WNT4
		XIRP1
		XPO1
		XPO4
		XYLT1
		YES1
		YPEL2
		ZBTB10
		ZBTB38
		ZBTB4
		ZBTB7B
		ZC3H11A
		ZC3H14
		ZC3H7A
		ZHX1
		ZHX3
		ZIC3
		ZNF131
		ZNF217
		ZNF280C
		ZNF354A
		ZNF362
		ZNF385A
		ZNF395
		ZNF436
		ZNF664
		ZNF710
		ZNF740
		ZNRF3
